# Supplementary material for: Choroidal vascularity index change in macular telangiectasia type 2
Source: PLoS One. 2022 Apr 7;17(4):e0262112. doi: 10.1371/journal.pone.0262112 (PMC8989206; doi:10.1371/journal.pone.0262112)
Supplement: S1 File — (XLSX) [file pone.0262112.s001.xlsx]

## Sheet: MacTel
Number	MacTel 1 Control 2	Sex Male 1 Female 2	Age	Right eye(OD) Left eye(OS)	DM 1 no DM 2	HTN 1 no HTN 2	IOP	BCVA(Snellen)	BCVA(LogMAR)	Spherical equivalent		Choroidal vascularity index_baseline	Choroidal vascularity index_1yr	Choroidal vascularity index_2yr		Choroidal thickness_ baseline	Choroidal thickness_1yr	Choroidal thickness_2yr
1	1	1	70	OD	2	1	16	1	0	0.625		66.3456	63.464	62.8233		252	223	233
2	1	1	70	OS	2	1	16	0.63	0.2	0.875		67.2095	64.806	64.152		246	242	254
3	1	1	57	OS	1	1	17	1	0	0.125		64.9631	64.9375	64.13		379	385	390
4	1	1	67	OD	1	2	15	0.32	0.5			64.8333	61.964	61.107		280	336	301
5	1	1	67	OS	1	2	13	0.8	0.1			66.246	65.9558	65.0475		310	323	293
6	1	2	69	OD	2	2	13	0.8	0.1	1.125		64.0985	63.0093	64.2562		270	267	230
7	1	2	69	OS	2	2	13	0.32	0.5	3		64.7155	62.9735	61.4178		270	246	260
8	1	1	63	OD	1	1	14	0.63	0.2	0.75		64.2376	63.9413	63.6225		308	291	270
9	1	1	63	OS	1	1	12	0.8	0.1	0.375		65.3251	65.2813	65.2114		326	342	327
10	1	2	70	OD	1	2	10	0.8	0.1	-3.625		57.8591	56.4726	56.0498		235	231	235
11	1	2	70	OS	1	2	10	0.8	0.1	-2.375		57.1688	60.4007	61.8644		200	201	210
12	1	2	56	OD	1	1	11	0.5	0.3	1		66.788	65.358	64.5629		429	417	417
13	1	2	56	OS	1	1	15	0.32	0.5	-0.5		63.2152	64.3833	63.379		461	457	462
14	1	2	80	OD	2	2	20	0.5	0.3	-0.625		66.331	62.8609	65.1518		405	421	428
15	1	2	80	OS	2	2	20	0.8	0.1	0.375		63.5163	62.3885	63.5123		354	372	376
16	1	2	70	OS	1	2	11	1	0			56.7265	57.8864	55.8841		221	216	220
17	1	2	59	OD	1	2	9	0.8	0.1			63.9339	62.6748	61.7704		310	295	270
18	1	2	59	OS	1	2	9	0.8	0.1			66.5097	62.1297	61.9746		335	305	290
19	1	2	69	OD	1	2	19	0.4	0.4	-1.625		60.4738	62.141	63.1825		410	418	414
20	1	2	69	OS	1	2	21	0.8	0.1	-1		64.431	63.8144	62.0812		475	478	463
21	1	1	64	OD	1	1	13	1	0	-0.125		69.0754	67.7312	66.5339		430	450	440
22	1	1	58	OD	1	2	18	1	0			64.6055	63.357	63.3291		450	466	465
23	1	1	58	OS	1	2	20	0.8	0.1			64.1768	63.9874	63.0456		475	473	465
24	1	2	49	OD	1	1	16	0.8	0.1	0.375		65.8181	65.5008	64.6749		471	505	490
25	1	2	49	OS	1	1	17	0.8	0.1	0.25		66.5476	64.9161	65.4346		517	512	517
26	1	1	61	OD	2	2	21	0.8	0.1	-0.25		64.7291	63.8281	57.8357		225	242	220
27	1	1	61	OS	2	2	17	0.8	0.1	-0.125		64.2646	62.0239	61.1136		242	238	230
28	1	2	63	OD	2	1	13	0.63	0.2	1		66.7902	64.7693	65.8182		301	300	318
29	1	2	63	OS	2	1	13	0.8	0.1	0.75		70.7188	69.1521	63.1934		309	320	300
30	1	2	78	OS	2	2	9	0.8	0.1	2.25		64.8792	62.2675	61.9102		157	155	177
31	1	2	57	OD	1	1	10	0.4	0.4	0.25		65.5323	67.2179	65.1821		340	329	350
32	1	2	57	OS	1	1	10	0.8	0.1	1.125		68.5412	67.2197	61.2173		320	315	300
33	1	2	63	OD	1	1	17	0.8	0.1	1.25		62.8568	62.4854	60.2026		355	345	355
34	1	2	66	OD	1	1	10	0.5	0.3	0.875		63.9391	65.8603	62.5806		250	245	258
35	1	2	66	OS	1	1	8	0.5	0.3	0.75		61.4173	61.2371	59.1229		341	310	300
36	1	2	56	OD	1	2	12	1	0	-0.75		62.7417	61.9935	62.5239		348	354	340
37	1	2	56	OS	1	2	14	0.63	0.2	-0.375		63.9038	61.9624	61.4328		326	350	354
38	1	2	65	OD	1	2	14	0.4	0.4	-9.375		62.9699	61.6568	61.0413		205	202	203
39	1	2	65	OS	1	2	13	0.63	0.2	-4.75		66.5362	62.3626	61.0201		208	212	194
40	1	1	63	OD	1	1	13	0.63	0.2	2.125		63.6801	62.7804	67.8777		286	298	324
41	1	1	63	OS	1	1	13	1	0	2.125		65.0327	63.5429	67.0578		188	202	214
42	1	2	66	OD	1	1	14	0.5	0.3	0.375		62.8562	68.3657	65.4665		365	385	370
43	1	2	66	OS	1	1	18	0.8	0.1	0.25		70.7978	70.575	68.9126		375	350	347
44	2	2	63	OS	1	1	15	0.8	0.1	1.25		60.7958	60.7109	61.2401		340	338	360
45	2	2	65	OD	1	2	14	1	0	-2.75		63.3511	64.259	64.7127		380	383	355
46	2	2	65	OS	1	2	16	1	0	-3.75		68.2832	66.1852	65.9632		360	370	340
47	2	1	63	OD	1	1	12	1	0	-0.625		64.561	59.2792	60.9645		250	255	252
48	2	1	63	OS	1	1	11	1	0	-0.375		62.3201	63.1708	66.6019		280	277	270
49	2	1	75	OD	2	1	16	1	0	1.25		57.5564	58.0616	58.1314		205	215	200
50	2	1	75	OS	2	1	16	1	0	1.125		63.3396	56.9776	58.1565		210	200	198
51	2	1	75	OD	2	2	15	1	0	1		62.3956	63.4169	63.26		300	303	297
52	2	1	75	OS	2	2	17	1	0	-0.25		60.5774	64.6304	64.0865		335	340	340
53	2	2	66	OD	1	1	15	0.8	0.1	0.5		64.8573	61.7035	63.2616		250	258	269
54	2	2	66	OS	1	1	14	0.8	0.1	1.125		64.8194	65.0744	63.8066		250	225	240
55	2	1	50	OS	1	1	17	1	0	-3.375		61.0294	60.8	64.4873		330	300	360
56	2	2	63	OD	2	2	18	1	0	0.5		63.1644	62.9544	63.9116		308	285	292
57	2	2	63	OS	2	2	18	1	0	-0.375		62.3654	62.1489	62.5647		302	280	270
58	2	2	50	OD	2	1	12	1	0	1.375		66.8425	67.3009	64.1276		300	350	370
59	2	2	50	OS	2	1	14	1	0	1.25		64.6378	62.3632	65.5071		325	335	340
60	2	2	64	OS	1	2	14	1	0	2		61.8766	63.03	68.2596		345	301	332
61	2	2	66	OS	1	1	13	1	0	0.5		65.8677	64.7623	65.6383		386	375	360
62	2	2	64	OD	1	1	16	0.8	0.1	-0.75		59.8675	61.5815	61.8727		215	210	200
63	2	2	64	OD	1	1	10	1	0	1		64.868	65.0546	64.0705		295	280	270
64	2	2	64	OS	1	1	10	1	0	0.75		63.2081	63.1108	64.4562		310	290	284
65	2	2	63	OS	1	1	20	1	0	0.125		68.0194	67.0673	66.0021		305	302	298
66	2	2	60	OS	1	1	16	0.8	0.1	-6		59.1594	60.9929	62.6963		280	276	260
67	2	1	72	OD	1	1	15	0.8	0.1	1.25		65.0725	62.722	62.2638		305	319	315
68	2	1	69	OD	1	1	10	0.8	0.1	-1		62.3328	65.1507	61.8488		265	282	279
69	2	1	75	OS	1	1	8	0.8	0.1	-0.75		64.2837	63.2208	60.5151		373	380	369
70	2	2	70	OD	1	2	11	0.8	0.1	0.625		63.8289	65.5986	64.5734		300	285	261
71	2	2	68	OS	1	2	12	0.8	0.1	2.25		65.5808	64.107	62.9047		390	385	365
72	2	2	74	OD	1	1	20	1	0	-0.5		62.2442	64.97	62.9228		375	360	360
73	2	1	64	OD	1	1	15	0.8	0.1	-0.625		62.6934	60.8681	64.0671		260	267	250

## Sheet: Control
Number	Age	Sex Male 1 Female 2	Right eye(OD) Left eye(OS)	DM 1 no DM 2	HTN 1 no HTN 2	IOP	BCVA(Snellen)	BCVA(LogMAR)	Spherical equivalent	Choroidal vascularity index_baseline	Choroidal vascularity index_1yr	Choroidal vascularity index_2yr		Choroidal thickness_ baseline	Choroidal thickness_1yr	Choroidal thickness_2yr
1	63	2	OS	1	1	15	0.8	0.1	1.25	60.7958	60.7109	61.2401		340	338	360
2	65	2	OD	1	2	14	1	0	-2.75	63.3511	64.259	64.7127		380	383	355
3	65	2	OS	1	2	16	1	0	-3.75	68.2832	66.1852	65.9632		360	370	340
4	63	1	OD	1	1	12	1	0	-0.625	64.561	59.2792	60.9645		250	255	252
5	63	1	OS	1	1	11	1	0	-0.375	62.3201	63.1708	66.6019		280	277	270
6	75	1	OD	2	1	16	1	0	1.25	57.5564	58.0616	58.1314		205	215	200
7	75	1	OS	2	1	16	1	0	1.125	63.3396	56.9776	58.1565		210	200	198
8	75	1	OD	2	2	15	1	0	1	62.3956	63.4169	63.26		300	303	297
9	75	1	OS	2	2	17	1	0	-0.25	60.5774	64.6304	64.0865		335	340	340
10	66	2	OD	1	1	15	0.8	0.1	0.5	64.8573	61.7035	63.2616		250	258	269
11	66	2	OS	1	1	14	0.8	0.1	1.125	64.8194	65.0744	63.8066		250	225	240
12	50	1	OS	1	1	17	1	0	-3.375	61.0294	60.8	64.4873		330	300	360
13	63	2	OD	2	2	18	1	0	0.5	63.1644	62.9544	63.9116		308	285	292
14	63	2	OS	2	2	18	1	0	-0.375	62.3654	62.1489	62.5647		302	280	270
15	50	2	OD	2	1	12	1	0	1.375	66.8425	67.3009	64.1276		300	350	370
16	50	2	OS	2	1	14	1	0	1.25	64.6378	62.3632	65.5071		325	335	340
17	64	2	OS	1	2	14	1	0	2	61.8766	63.03	68.2596		345	301	332
18	66	2	OS	1	1	13	1	0	0.5	65.8677	64.7623	65.6383		386	375	360
19	64	2	OD	1	1	16	0.8	0.1	-0.75	59.8675	61.5815	61.8727		215	210	200
20	64	2	OD	1	1	10	1	0	1	64.868	65.0546	64.0705		295	280	270
21	64	2	OS	1	1	10	1	0	0.75	63.2081	63.1108	64.4562		310	290	284
22	63	2	OS	1	1	20	1	0	0.125	68.0194	67.0673	66.0021		305	302	298
23	60	2	OS	1	1	16	0.8	0.1	-6	59.1594	60.9929	62.6963		280	276	260
24	72	1	OD	1	1	15	0.8	0.1	1.25	65.0725	62.722	62.2638		305	319	315
25	69	1	OD	1	1	10	0.8	0.1	-1	62.3328	65.1507	61.8488		265	282	279
26	75	1	OS	1	1	8	0.8	0.1	-0.75	64.2837	63.2208	60.5151		373	380	369
27	70	2	OD	1	2	11	0.8	0.1	0.625	63.8289	65.5986	64.5734		300	285	261
28	68	2	OS	1	2	12	0.8	0.1	2.25	65.5808	64.107	62.9047		390	385	365
29	74	2	OD	1	1	20	1	0	-0.5	62.2442	64.97	62.9228		375	360	360
30	64	1	OD	1	1	15	0.8	0.1	-0.625	62.6934	60.8681	64.0671		260	267	250
